# Supplementary material for: Enhanced Anionic Redox Reaction of Na-Layered Li-Containing Mn-Based Cathodes by Cu-Mediated Reductive Coupling Mechanism
Source: Nanomaterials (Basel). 2025 Jun 10;15(12):893. doi: 10.3390/nano15120893 (PMC12196220; doi:10.3390/nano15120893)
Supplement: Supplementary file 1 [file nanomaterials-15-00893-s001.zip]

Archive with 1 entries (1 files):
- nanomaterials-3645841-supplementary.pdf
